# Supplementary material for: The Analysis of Key Factors Related to ADCs Structural Design
Source: Front Pharmacol. 2019 Apr 24;10:373. doi: 10.3389/fphar.2019.00373 (PMC6491742; doi:10.3389/fphar.2019.00373)
Supplement: TABLE S1 — The ADCs of cancer therapy in clinical development. [file Table_1.XLSX]

## Sheet: 工作表1
NCT Number	Title	Status	Study Results	Conditions	Interventions	Phases
NCT01915472	A Phase II Study of IMMU 130 in Patients With Metastatic Colorectal Cancer	Unknown status	No Results Available	Metastatic Colorectal Cancer	Drug: IMMU 130	Phase 2
NCT01414283	Prostate-specific Membrane Antigen Antibody-Drug Conjugate in Subjects With Prostate Cancer	Completed	No Results Available	Prostate Cancer	Drug: PSMA ADC	Phase 1
NCT01414296	Extended Study of Prostate-specific Membrane Antigen Antibody-Drug Conjugate in Subjects With Prostate Cancer	Completed	No Results Available	Prostate Cancer	Drug: PSMA ADC	Phase 1
NCT01605318	Dose Finding Study of Once or Twice Weekly IMMU-130 in Metastatic Colorectal Cancer	Unknown status	No Results Available	Metastatic Colorectal Cancer|Colon Cancer|Rectal Cancer	Drug: IMMU-130	Phase 1|Phase 2
NCT02277717	First-in-human Study With the Antibody-drug Conjugate SYD985 to Evaluate Safety and Efficacy in Cancer Patients	Active, not recruiting	No Results Available	Solid Tumors	Drug: SYD985 (trastuzumab vc-seco-DUBA)	Phase 1
NCT01439152	Phase I Study to Determine the Maximum Tolerable Dose of BAY94-9343 in Patients With Advanced Solid Tumors.	Active, not recruiting	No Results Available	Oncology	Drug: BAY94-9343|Drug: BAY94-9343 (Expansion)|Drug: BAY94-9343 (1.8 mg/kg)|Drug: BAY94-9343 (2.2 mg/kg)	Phase 1
NCT01270698	Study of IMMU-130 in Patients With Relapsed/Refractory Colorectal Cancer	Completed	No Results Available	Metastatic Colorectal Cancer	Drug: IMMU-130	Phase 1
NCT02529553	A Study of LY3076226 in Participants With Advanced or Metastatic Cancer	Completed	No Results Available	Advanced Cancer|Metastatic Cancer	Drug: LY3076226	Phase 1
NCT03281824	Clinical Study of ALT-P7 to Determine Safety, Tolerability and Pharmacokinetics in Breast Cancer Patients	Enrolling by invitation	No Results Available	HER2-positive Breast Cancer	Biological: ALT-P7 (HM2-MMAE)	Phase 1
NCT02368951	Phase I, Dose-escalation Trial of BAY1187982 in Subjects With Advanced Solid Tumors Known to Express Fibroblast Growth Factor Receptor 2 (FGFR2)	Terminated	No Results Available	Medical Oncology	Drug: BAY1187982	Phase 1
NCT03248492	DS-8201a in Human Epidermal Growth Factor Receptor 2 (HER2)-Positive Breast Cancer [DESTINY-Breast01]	Active, not recruiting	No Results Available	Breast Cancer	Drug: DS-8201a	Phase 2
NCT03523585	DS-8201a Versus Investigator's Choice for HER2-positive, Unresectable and/or Metastatic Breast Cancer Pretreated With Prior Standard of Care [DESTINY-Breast02]	Recruiting	No Results Available	Breast Cancer	Drug: Trastuzumab deruxtecan|Drug: Capecitabine|Drug: Lapatinib|Drug: Trastuzumab	Phase 3
NCT03529110	DS-8201a Versus T-DM1 for Human Epidermal Growth Factor Receptor 2 (HER2)-Positive, Unresectable and/or Metastatic Breast Cancer Previously Treated With Trastuzumab and Taxane [DESTINY-Breast03]	Recruiting	No Results Available	Breast Cancer	Drug: Trastuzumab deruxtecan (DS-8201a)|Drug: Ado-trastuzumab emtansine (T-DM1)	Phase 3
NCT02952729	Study of Antibody Drug Conjugate in Patients With Advanced Breast Cancer Expressing HER2	Recruiting	No Results Available	Advanced Breast Cancer|Advanced Nonsmall Cell Lung Cancer|Advanced Gastric Cancer	Drug: XMT-1522	Phase 1
NCT02565758	ABBV-085, an Antibody Drug Conjugate, in Subjects With Advanced Solid Tumors	Active, not recruiting	No Results Available	Advanced Solid Tumors|Undifferentiated Pleomorphic Sarcoma|Squamous Cell Carcinoma of the Head and Neck|Carcinoma of the Breast	Drug: ABBV-085	Phase 1
NCT03473691	Pilot Study of Glembatumumab Vedotin Following Doxorubicin and Cytoxan as Neo-adjuvant Therapy in Gp-NMB-expressing High Risk Triple Negative Breast Cancer	Withdrawn	No Results Available	Triple Negative Breast Cancer	Drug: Glembatumumab Vedotin	Early Phase 1
NCT01695044	A Study of PSMA ADC in Subjects With Metastatic Castration-resistant Prostate Cancer (mCRPC)	Completed	Has Results	Prostate Cancer	Drug: PSMA ADC	Phase 2
NCT03023722	Phase II Anetumab Ravtansine in Pre-treated Mesothelin-expressing Pancreatic Cancer	Recruiting	No Results Available	Pancreatic Cancer	Drug: anetumab ravtansine	Phase 2
NCT03262935	SYD985 vs. Physician's Choice in Participants With HER2-positive Locally Advanced or Metastatic Breast Cancer	Recruiting	No Results Available	Metastatic Breast Cancer	Drug: (vic-)trastuzumab duocarmazine|Drug: Physician's choice	Phase 3
NCT00051584	Safety/Efficacy Study of SGN-15 (Antibody-Drug Conjugate) Combined With Gemcitabine in Patients With Ovarian Cancer	Terminated	No Results Available	Ovarian Neoplasms	Drug: SGN-15 (cBR96-Doxorubicin Immunoconjugate)|Drug: Gemzar (Gemcitabine)	Phase 2
NCT01631552	Phase I/II Study of IMMU-132 in Patients With Epithelial Cancers	Active, not recruiting	No Results Available	Colorectal Cancer|Gastric Adenocarcinoma|Esophageal Cancer|Hepatocellular Carcinoma|Non-small Cell Lung Cancer|Small Cell Lung Cancer|Ovarian Epithelial Cancer|Carcinoma Breast Stage IV|Hormone-refractory Prostate Cancer|Pancreatic Ductal Adenocarcinoma|Head and Neck Cancers- Squamous Cell|Renal Cell Cancer|Urinary Bladder Neoplasms|Cervical Cancer|Endometrial Cancer|Follicular Thyroid Cancer|Gli…	Drug: IMMU-132	Phase 1|Phase 2
NCT03449030	A Study of TAK-164 in Participants With Advanced Gastrointestinal (GI) Cancer Expressing Guanylyl Cyclase C (GCC)	Recruiting	No Results Available	Neoplasms; Gastrointestinal Neoplasms; Esophagus, Colon, Pancreas, Stomach Neoplasms; Advanced Gastrointestinal Malignancies; GCC-positive GI Cancer	Drug: TAK-164	Phase 1
NCT01997333	Study of Glembatumumab Vedotin (CDX-011) in Patients With Metastatic, gpNMB Over-Expressing, Triple Negative Breast Cancer	Completed	No Results Available	Metastatic gpNMB Over-expressing Triple Negative Breast Cancer	Drug: CDX-011|Drug: Capecitabine	Phase 2
NCT03505710	DS-8201a in Human Epidermal Growth Factor Receptor 2 (HER2)-Expressing or -Mutated Non-Small Cell Lung Cancer	Recruiting	No Results Available	Non-Small Cell Lung Cancer	Drug: Trastuzumab deruxtecan (DS-8201a)	Phase 2
NCT03052634	RC48-ADC Administered Intravenously to Subjects With HER2-Positive in Advanced Breast Cancer	Recruiting	No Results Available	Advanced Breast Cancer	Drug: RC48-ADC|Drug: Lapatinib plus capecitabine	Phase 1|Phase 2
NCT03523572	Trastuzumab Deruxtecan (DS-8201a) With Nivolumab in Advanced Breast and Urothelial Cancer	Recruiting	No Results Available	Breast Cancer|Urothelial Carcinoma	Drug: Trastuzumab deruxtecan (DS-8201a)|Drug: Nivolumab	Phase 1
NCT02839681	Anti-Mesothelin Antibody Drug Conjugate Anetumab Ravtansine for Mesothelin Expressing Lung Adenocarcinoma	Terminated	No Results Available	Lung Neoplasms	Drug: Anetumab Ravtansine|Device: Blood test	Phase 2
NCT02099058	A Study Evaluating the Safety, Pharmacokinetics (PK), and Preliminary Efficacy of ABBV-399 in Subjects With Advanced Solid Tumors.	Recruiting	No Results Available	Advanced Solid Tumors Cancer	Drug: Nivolumab|Drug: ABBV-399|Drug: Erlotinib	Phase 1
NCT03316638	A Research Study of a New Investigational Medicinal Product for the Treatment of Patients With Advanced or Metastatic Solid Tumors	Recruiting	No Results Available	Advanced or Metastatic Solid Tumors	Drug: W0101 - Cohort A1|Drug: W0101 - Cohort A2|Drug: W0101 - Expansion Phase	Phase 1|Phase 2
NCT00031187	Study of SGN-15, Antibody-Drug Conjugate, to Treat Hormone Refractory Prostate Cancer	Completed	No Results Available	Prostatic Neoplasms	Drug: SGN-15 (cBR96-doxorubicin immunoconjugate)|Drug: Taxotere (docetaxel)	Phase 2
NCT02020135	An Open-label Extension Study of PSMA ADC 2301 in mCRPC	Completed	Has Results	Prostate Cancer	Drug: PSMA ADC	Phase 2
NCT03424603	Study of STRO-001, an Anti-CD74 Antibody Drug Conjugate, in Patients With Advanced B-Cell Malignancies	Recruiting	No Results Available	B-cell Lymphoma|Non Hodgkin Lymphoma|Multiple Myeloma|Follicular Lymphoma|Mantle Cell Lymphoma|Diffuse Large B Cell Lymphoma|Indolent Lymphoma|B Cells--Tumors	Drug: STRO-001	Phase 1
NCT03455556	Anetumab Ravtansine and Atezolizumab in Treating Participants With Advanced Non-small Cell Lung Cancer	Recruiting	No Results Available	Mesothelin Positive|Stage III Non-Small Cell Lung Cancer AJCC v7|Stage IIIA Non-Small Cell Lung Cancer AJCC v7|Stage IIIB Non-Small Cell Lung Cancer AJCC v7|Stage IV Non-Small Cell Lung Cancer AJCC v7	Biological: Anetumab Ravtansine|Biological: Atezolizumab|Other: Laboratory Biomarker Analysis	Phase 1|Phase 2
NCT02341625	A Study of BMS-986148 in Patients With Select Advanced Solid Tumors	Active, not recruiting	No Results Available	Advanced Cancer	Drug: BMS-986148|Biological: Nivolumab	Phase 1|Phase 2
NCT02226276	Copper Cu 64-DOTA-Trastuzumab PET in Predicting Response to Treatment With Ado-Trastuzumab Emtansine in Patients With Metastatic HER2 Positive Breast Cancer	Active, not recruiting	No Results Available	Bone Metastases|HER2-positive Breast Cancer|Liver Metastases|Lung Metastases|Recurrent Breast Cancer|Soft Tissue Metastases|Stage IV Breast Cancer	Radiation: fludeoxyglucose F 18|Procedure: positron emission tomography|Procedure: computed tomography|Biological: trastuzumab|Radiation: copper Cu 64-DOTA-trastuzumab|Biological: ado-trastuzumab emtansine|Other: laboratory biomarker analysis	Not Applicable
NCT02512237	A Dose-escalation Study of ARX788, IV Administered in Subjects With Advanced Cancers With HER2 Expression	Recruiting	No Results Available	Breast Neoplasms|Stomach Neoplasms	Drug: ARX788	Phase 1
NCT02134197	Dose-escalation Study of Lupartumab Amadotin (BAY1129980)	Completed	No Results Available	Neoplasms	Drug: Lupartumab Amadotin (BAY1129980)	Phase 1
NCT03255070	A Dose-escalation Study of ARX788, IV Administered in Subjects With Advanced Cancers With HER2 Expression	Recruiting	No Results Available	Breast Neoplasms|Stomach Neoplasm	Drug: ARX788	Phase 1
NCT01901653	Rovalpituzumab Tesirine (SC16LD6.5) in Recurrent Small Cell Lung Cancer	Completed	Has Results	Recurrent Small Cell Lung Cancer	Drug: Rovalpituzumab tesirine (SC16LD6.5)	Phase 1|Phase 2
NCT03403725	MEN1309 Intravenous Infusion in Patients With CD205-positive Metastatic Solid Tumors and Relapsed or Refractory Non-Hodgkin Lymphoma Phase I Study	Recruiting	No Results Available	Metastatic Solid Tumors|Relapsed/Refractory Non-Hodgkin Lymphoma	Drug: MEN1309	Phase 1
NCT03368196	DS-8201a in Patients With Cancer That Tests Positive for Human Epidermal Growth Factor Receptor 2 (HER2) Protein	Active, not recruiting	No Results Available	Adenocarcinoma, Gastric|Neoplasm, Breast	Drug: DS-8201a	Phase 1
NCT02988817	HuMax-AXL-ADC Safety Study in Patients With Solid Tumors	Recruiting	No Results Available	Ovarian Cancer|Cervical Cancer|Endometrial Cancer|Non Small Cell Lung Cancer|Thyroid Cancer|Melanoma|Sarcoma	Biological: HuMax-AXL-ADC	Phase 1|Phase 2
NCT02552121	Tisotumab Vedotin (HuMax庐-TF-ADC) Safety Study in Patients With Solid Tumors	Completed	No Results Available	Ovary Cancer|Cervix Cancer|Endometrium Cancer|Bladder Cancer|Prostate Cancer (CRPC)|Esophagus Cancer|Lung Cancer (NSCLC)	Drug: Tisotumab vedotin (HuMax-TF-ADC)	Phase 1|Phase 2
NCT02500914	SC-002 in Small Cell Lung Cancer and Large Cell Neuroendocrine Carcinoma	Terminated	No Results Available	Small Cell Lung Cancer	Drug: SC-002	Phase 1
NCT02539719	Study of SC-003 Alone and in Combination With ABBV-181 in Subjects With Platinum-Resistant/Refractory Ovarian Cancer	Recruiting	No Results Available	Ovarian Cancer	Drug: SC-003|Drug: SC-003 in combination with ABBV-181	Phase 1
NCT02001623	Tisotumab Vedotin (HuMax庐-TF-ADC) Safety Study in Patients With Solid Tumors	Active, not recruiting	No Results Available	Ovary Cancer|Cervix Cancer|Endometrium Cancer|Bladder Cancer|Prostate Cancer (CRPC)|Esophagus Cancer|Lung Cancer(NSCLC)|Squamous Cell Carcinoma of the Head and Neck (SCCHN)	Drug: Tisotumab Vedotin (HuMax-TF-ADC)	Phase 1|Phase 2
NCT02725541	Trial of Neoadjuvant Trastuzumab Emtansine in Patients With HER2-Equivocal Breast Cancer	Withdrawn	No Results Available	Breast Cancer	Drug: Trastuzumab emtansine	Phase 2
NCT03225937	Evaluation of Trastuzumab in Combination With Lapatinib or Pertuzumab in Combination With Trastuzumab-Emtansine to Treat Patients With HER2-positive Metastatic Colorectal Cancer	Recruiting	No Results Available	Metastatic Colorectal Cancer	Drug: Trastuzumab, Lapatinib|Drug: Pertuzumab, trastuzumab-emtansine	Phase 2
NCT02221505	Phase 1 Study of LOP628 in Adult Patients With cKit-positive Solid Tumors and Acute Myeloid Leukemia	Terminated	No Results Available	cKIT-positive Solid Tumors|AML	Drug: LOP628	Phase 1
NCT03575819	A Phase 1 Study of FOR46 in Patients With Metastatic Castration-Resistant Prostate Cancer (mCRPC)	Not yet recruiting	No Results Available	Prostate Cancer Metastatic	Drug: FOR46	Phase 1
NCT03587740	ATOP TRIAL: T-DM1 in HER2 Positive Breast Cancer	Recruiting	No Results Available	Breast Cancer	Drug: T-DM1	Phase 2
NCT02674568	Study of Rovalpituzumab Tesirine (SC16LD6.5) for Third-line and Later Treatment of Subjects With Relapsed or Refractory Delta-Like Protein 3-Expressing Small Cell Lung Cancer (TRINITY)	Completed	No Results Available	Small Cell Lung Cancer	Drug: Rovalpituzumab tesirine	Phase 2
NCT02819999	A Study of Rovalpituzumab Tesirine (SC16LD6.5) in the Frontline Treatment of Patients With Delta-Like Protein 3-Expressing Extensive Stage Small Cell Lung Cancer	Recruiting	No Results Available	Small Cell Lung Cancer	Drug: Rovalpituzumab Tesirine|Drug: Cisplatin|Drug: Etoposide	Phase 1
NCT02908451	A Study of AbGn-107 in Patients With Gastric, Colorectal, or Pancreatic Cancer	Recruiting	No Results Available	Gastric, Colorectal, and Pancreatic Adenocarcinoma	Biological: AbGn-107	Phase 1
NCT02947152	HKT288 in Solid Tumors, Including Epithelial Ovarian Cancer and Renal Cell Carcinoma	Terminated	No Results Available	Epithelial Ovarian Cancer|Renal Cell Carcinoma	Drug: HKT288	Phase 1
NCT01497821	AMG 172 First in Human Study in Patients With Kidney Cancer	Completed	No Results Available	Renal Cell Adenocarcinoma|Clear Cell Renal Carcinoma|Clear Cell Renal Cell Carcinoma|Renal Cell Carcinoma	Drug: AMG 172	Phase 1
NCT03319628	First-in-Human Study of XMT-1536 in Cancers Likely to Express NaPi2b	Recruiting	No Results Available	Platinum Resistant Ovarian Cancer|Non Small Cell Lung Cancer Metastatic|Papillary Renal Cell Carcinoma|Papillary Thyroid Cancer|Salivary Gland Cancer	Drug: XMT-1536	Phase 1
NCT02175433	A Study to Evaluate Safety, Tolerability, and Pharmacokinetics of Escalating Doses of AGS67E Given as Monotherapy in Subjects With Refractory or Relapsed Lymphoid Malignancies	Active, not recruiting	No Results Available	Relapsed Lymphoid Malignancy|Refractory Lymphoid Malignancy	Drug: AGS67E	Phase 1
NCT01832116	89Zr-MMOT PET Imaging in Pancreatic and Ovarian Cancer Patients	Completed	No Results Available	Ovarian Neoplasms|Ovarian Diseases|Adnexal Diseases|Pancreatic Neoplasms|Digestive System Neoplasms|Digestive System Diseases|Pancreatic Diseases	Drug: 89Zr-MMOT0530A	Phase 1
NCT03425279	CAB-AXL-ADC Safety and Efficacy Study in Patients With Solid Tumors	Recruiting	No Results Available	Solid Tumor|Non Small Cell Lung Cancer|Castration-resistant Prostate Cancer|Pancreatic Cancer	Biological: CAB-AXL-ADC	Phase 1|Phase 2
NCT03531918	Gemtuzumab Ozogamicin With G-CSF, Cladribine, Cytarabine and Mitoxantrone in Treating Participants With Previously Untreated Acute Myeloid Leukemia or High-Grade Myeloid Neoplasm	Recruiting	No Results Available	Acute Myeloid Leukemia|High-Grade Myeloid Neoplasm	Drug: Cladribine|Drug: Cytarabine|Drug: Gemtuzumab Ozogamicin|Biological: Granulocyte Colony-Stimulating Factor|Other: Laboratory Biomarker Analysis|Drug: Mitoxantrone Hydrochloride	Phase 1|Phase 2
NCT03504488	CAB-ROR2-ADC Safety and Efficacy Study in Patients With Solid Tumors	Recruiting	No Results Available	Solid Tumor|Non Small Cell Lung Cancer|Triple Negative Breast Cancer|Soft Tissue Sarcoma	Biological: CAB-ROR2-ADC	Phase 1|Phase 2
NCT02980341	Phase I/II Study of U3-1402 in Subjects With Human Epidermal Growth Factor Receptor 3 (HER3) Positive Metastatic Breast Cancer	Recruiting	No Results Available	Metastatic Breast Cancer	Drug: U3-1402	Phase 1|Phase 2
NCT02073916	T-DM1 With Abraxane and Lapatinib for Metastatic HER2 Positive Breast Cancer	Active, not recruiting	No Results Available	Metastatic Breast Cancer	Drug: T-DM1|Drug: Lapatinib|Drug: Abraxane	Phase 1
NCT02874664	A Study of Rovalpituzumab Tesirine to Study Cardiac Ventricular Repolarization in Subjects With Small Cell Lung Cancer	Completed	No Results Available	Small Cell Lung Carcinoma	Drug: Rovalpituzumab Tesirine	Phase 1
NCT03602079	Study of A166 in Patients With Relapsed/Refractory Cancers Expressing HER2 Antigen or Having Amplified HER2 Gene	Recruiting	No Results Available	HER2-positive Breast Cancer|HER2 Gene Mutation|HER-2 Gene Amplification|HER2 Positive Gastric Cancer|Salivary Gland Cancer|Salivary Gland Tumor|Salivary Gland Carcinoma|Salivary Gland Neoplasms|Lung Cancer|Colo-rectal Cancer|Rare Diseases|Solid Tumor|Recurrent Gastric Cancer|Recurrent Colon Cancer|Recurrent Breast Cancer|Head and Neck Cancer|Head and Neck Carcinoma|Bladder Cancer|Cervical Cancer|…	Drug: A166	Phase 1|Phase 2
NCT02064387	Dose Escalation Study to Investigate the Safety, Pharmacokinetics, Pharmacodynamics, Immunogenicity and Clinical Activity of GSK2857916	Active, not recruiting	No Results Available	Multiple Myeloma	Drug: GSK2857916	Phase 1
NCT03657043	A Study of Tisotumab Vedotin for Patients With Platinum-Resistant Ovarian Cancer With a Safety Run-in of a Dose-Dense Regimen (innovaTV 208)	Not yet recruiting	No Results Available	Ovarian Cancer|Fallopian Tube Cancer|Peritoneal Cancer	Drug: tisotumab vedotin	Phase 2
NCT02452554	Lorvotuzumab Mertansine in Treating Younger Patients With Relapsed or Refractory Wilms Tumor, Rhabdomyosarcoma, Neuroblastoma, Pleuropulmonary Blastoma, Malignant Peripheral Nerve Sheath Tumor, or Synovial Sarcoma	Active, not recruiting	No Results Available	Pleuropulmonary Blastoma|Recurrent Malignant Peripheral Nerve Sheath Tumor|Recurrent Neuroblastoma|Recurrent Rhabdomyosarcoma|Recurrent Synovial Sarcoma|Wilms Tumor	Other: Laboratory Biomarker Analysis|Biological: Lorvotuzumab Mertansine|Other: Pharmacological Study	Phase 2
NCT02462525	Dose-Escalation Study of ABBV-838, an Antibody Drug Conjugate, in Subjects With Relapsed and Refractory Multiple Myeloma	Terminated	No Results Available	Multiple Myeloma	Drug: ABBV-838|Drug: Pomalidomide|Drug: Dexamethasone	Phase 1
NCT03544281	To Evaluate Safety, Tolerability, and Clinical Activity of the Antibody-drug Conjugate, GSK2857916 Administered in Combination With Lenalidomide Plus Dexamethasone (Arm A), or in Combination With Bortezomib Plus Dexamethasone (Arm B) in Subjects With Relapsed/Refractory Multiple Myeloma (RRMM)	Recruiting	No Results Available	Multiple Myeloma	Drug: GSK2857916|Drug: Lenalidomide|Drug: Dexamethasone|Drug: Bortezomib|Drug: RP2D of GSK2857916	Phase 2
NCT01101594	A Study of hLL1-DOX (Milatuzumab-Doxorubicin Antibody-Drug Conjugate) in Patients With Multiple Myeloma	Completed	No Results Available	Multiple Myeloma	Drug: hLL1-DOX (the doxorubicin conjugate of milatuzumab)	Phase 1|Phase 2
NCT02780011	Alsertib (MLN8237) and Brentuximab Vedotin for Relapsed/Refractory CD30-Positive Lymphomas and Solid Malignancies	Withdrawn	No Results Available	CD30-positive Lymphoma|CD30-positive Solid Tumor	Drug: Brentuximab Vedotin|Drug: Alsertib	Phase 1
NCT02161679	Phase II Study of IMMU-132 Alone or in Combination With Carboplatin in Patients With Triple-Negative Breast Cancer	Unknown status	No Results Available	Triple-negative Breast Cancer	Drug: IMMU-132 infusion is administered to participants in one arm for the study|Drug: IMMU-132 plus Carboplatin infusion	Phase 2
NCT03474107	A Study to Evaluate Enfortumab Vedotin Versus (vs) Chemotherapy in Subjects With Previously Treated Locally Advanced or Metastatic Urothelial Cancer (EV-301)	Recruiting	No Results Available	Ureteral Cancer|Urothelial Cancer|Bladder Cancer	Drug: enfortumab vedotin|Drug: docetaxel|Drug: vinflunine|Drug: paclitaxel	Phase 3
NCT03384940	DS-8201a in Human Epidermal Growth Factor Receptor2 (HER2)-Expressing Colorectal Cancer	Recruiting	No Results Available	Colorectal Neoplasm	Drug: DS-8201a	Phase 2
NCT03366428	Phase 1 Study to Evaluate the Effect of DS-8201a on the QT/QTc Interval in HER2-Expressing Breast Cancer	Active, not recruiting	No Results Available	Malignant Neoplasm of Breast	Drug: DS-8201a	Phase 1
NCT01620229	Brentuximab Vedotin After Donor Stem Cell Transplant in Treating Patients With Hematologic Malignancies	Withdrawn	No Results Available	Hematopoietic/Lymphoid Cancer	Drug: brentuximab vedotin|Other: laboratory biomarker analysis|Other: pharmacological study	Phase 1|Phase 2
NCT03489525	MEDI2228 in Subjects With Relapsed/Refractory Multiple Myeloma	Recruiting	No Results Available	Relapsed/Refractory Multiple Myeloma	Biological: Dose Escalation, MEDI2228, ADC (antibody drug conjugate)|Biological: Dose Expansion, MEDI2228, ADC (antibody drug conjugate)	Phase 1
NCT02837991	A Dose Escalation, Safety and Activity Study of CDX-014 in Patients With Renal Cell Carcinoma and Ovarian Clear Cell Carcinoma	Active, not recruiting	No Results Available	Renal Cell Carcinoma (RCC)|Clear-cell Renal Cell Carcinoma|Papillary Renal Cell Carcinoma|Kidney Neoplasms|Metastatic Renal Cell Carcinoma|Ovarian Clear Cell Carcinoma	Drug: CDX-014	Phase 1
NCT03525678	A Study to Investigate the Efficacy and Safety of Two Doses of GSK2857916 in Subjects With Multiple Myeloma Who Have Failed Prior Treatment With an Anti-CD38 Antibody	Recruiting	No Results Available	Multiple Myeloma	Drug: GSK2857916 frozen|Drug: GSK2857916 lyophilized|Other: NEI-VFQ-25 Questionnaire|Other: OSDI Questionnaire|Other: EORTC QLQ-C30 Questionnaire|Other: EORTC QLQ-MY20 Questionnaire	Phase 2
NCT02091999	A Study of Escalating Doses of ASG-22CE Given as Monotherapy in Subjects With Metastatic Urothelial Cancer and Other Malignant Solid Tumors That Express Nectin-4	Recruiting	No Results Available	Metastatic Urothelial Cancer and Other Malignant Solid Tumors	Drug: enfortumab vedotin	Phase 1
NCT02564900	Study of DS-8201a in Subjects With Advanced Solid Malignant Tumors	Active, not recruiting	No Results Available	Advanced Solid Tumors	Drug: DS-8201a	Phase 1
NCT01577758	Phase 1 Study of MLN0264 in Adult Patients With Advanced Gastrointestinal Malignancies Expressing Guanylyl Cyclase C	Completed	Has Results	Advanced Gastrointestinal Malignancies	Drug: MLN0264	Phase 1
NCT01461538	Brentuximab Vedotin in Patients With CD30-positive Nonlymphomatous Malignancies	Completed	Has Results	Acute Lymphoid Leukemia|Acute Myeloid Leukemia|Anemia, Refractory, With Excess of Blasts|Solid Tumors	Drug: brentuximab vedotin	Phase 2
NCT03574753	Lung-MAP S1400K: c-MET Positive	Recruiting	No Results Available	Recurrent Squamous Cell Lung Carcinoma|Stage IV Squamous Cell Lung Carcinoma AJCC V7	Drug: ABBV-399	Phase 2
NCT01963052	ASG-15ME is a Study of Escalating Doses of AGS15E Given as Monotherapy in Subjects With Metastatic Urothelial Cancer	Active, not recruiting	No Results Available	Metastatic Urothelial Cancer	Drug: AGS15E	Phase 1
NCT01969643	A Safety Study of SGN-LIV1A in Breast Cancer Patients	Recruiting	No Results Available	Breast Cancer	Drug: SGN-LIV1A|Drug: Trastuzumab	Phase 1
NCT02751918	Phase Ib Study of Anetumab Ravtansine in Combination With Pegylated Liposomal Doxorubicin in Patients With Recurrent Mesothelin-expressing Platinum-resistant Cancer	Recruiting	No Results Available	Ovarian Neoplasms	Drug: Anetumab ravtansine (BAY94-9343)|Drug: Pegylated Liposomal Doxorubicin	Phase 1
NCT03383692	Study of DS-8201a for Participants With Advanced Solid Malignant Tumors	Active, not recruiting	No Results Available	Neoplasm Metastasis	Drug: DS-8201a|Drug: Ritonavir|Drug: Itraconazole	Phase 1
NCT03326258	Glembatumumab Vedotin, Nivolumab, and Ipilimumab in Treating Patients With Advanced Metastatic Solid Tumors That Cannot Be Removed by Surgery	Withdrawn	No Results Available	Advanced Malignant Solid Neoplasm|Estrogen Receptor Negative|GPNMB Positive|HER2/Neu Negative|Metastatic Malignant Solid Neoplasm|Metastatic Melanoma|Progesterone Receptor Negative|Stage III Breast Cancer AJCC v7|Stage III Cutaneous Melanoma AJCC v7|Stage III Uveal Melanoma AJCC v7|Stage IIIA Cutaneous Melanoma AJCC v7|Stage IIIB Cutaneous Melanoma AJCC v7|Stage IIIC Cutaneous Melanoma AJCC v7|St…	Drug: Glembatumumab Vedotin|Biological: Ipilimumab|Other: Laboratory Biomarker Analysis|Biological: Nivolumab|Other: Pharmacological Study	Phase 1|Phase 2
NCT02312037	Expanded Access /Compassionate Use Protocol For Relapsed Or Refractory CD33 Positive AML Patients In The USA Without Access To Comparable Or Alternative Therapy	No longer available	No Results Available	CD33 Positive Acute Myelogenous Leukemia	Biological: Antibody Drug Conjugate Chemotherapeutic
NCT02606305	Study of Mirvetuximab Soravtansine in Comb. With Bevacizumab, Carboplatin, PLD, Pembrolizumab, or Bevacizumab + Carboplatin in Adults With FRa + Adv. EOC, Primary Peritoneal or Fallopian Tube Cancer	Recruiting	No Results Available	Epithelial Ovarian Cancer|Primary Peritoneal Cancer|Fallopian Tube Cancer	Drug: IMGN853|Drug: Bevacizumab|Drug: Carboplatin|Drug: Pegylated Liposomal Doxorubicin|Drug: Pembrolizumab|Drug: Bevacizumab+Carboplatin	Phase 1
NCT02038010	BYL719 + T-DM1 in HER2(+) Metastatic Breast Cancer Pts Who Progress on Prior Trastuzumab & Taxane Tx	Active, not recruiting	No Results Available	HER2-positive Breast Cancer|Recurrent Breast Cancer|Stage IIIA Breast Cancer|Stage IIIB Breast Cancer|Stage IIIC Breast Cancer|Stage IV Breast Cancer	Drug: PI3K inhibitor BYL719|Biological: ado-trastuzumab emtansine|Other: pharmacological study|Other: laboratory biomarker analysis	Phase 1
NCT02631876	PH3 Study of Mirvetuximab Soravtansine vs Investigator's Choice of Chemotherapy in Women With FRa+ Adv. EOC, Primary Peritoneal or Fallopian Tube Cancer	Active, not recruiting	No Results Available	Epithelial Ovarian Cancer|Primary Peritoneal Carcinoma|Fallopian Tube Cancer|Ovarian Cancer	Drug: IMGN853|Drug: Paclitaxel|Drug: Doxorubicin|Drug: Topotecan	Phase 3
NCT03379584	A Safety Study of SGN-CD48A in Patients With Multiple Myeloma	Recruiting	No Results Available	Multiple Myeloma	Drug: SGN-CD48A	Phase 1
NCT02073487	Neoadjuvant TDM1 With Lapatinib and Abraxane Compared With Trastuzumab Plus Pertuzumab With Paclitaxel	Active, not recruiting	No Results Available	Breast Cancer	Drug: T-DM1|Drug: Trastuzumab|Drug: Lapatinib|Drug: Abraxane|Drug: Paclitaxel|Drug: Pertuzumab	Phase 2
NCT01830777	Brentuximab Vedotin + Re-induction Chemotherapy for AML	Active, not recruiting	No Results Available	Acute Myelogenous Leukemia	Drug: Brentuximab Vedotin|Drug: Mitoxantrone|Drug: Etoposide|Drug: Cytarabine	Phase 1
NCT01816035	Trastuzumab Emtansine in Treating Patients With HER2-Positive Metastatic or Locally Advanced Breast Cancer That Cannot Be Removed by Surgery	Completed	No Results Available	HER2/Neu Positive|Recurrent Breast Carcinoma|Stage IIIB Breast Cancer|Stage IIIC Breast Cancer|Stage IV Breast Cancer	Other: Laboratory Biomarker Analysis|Other: Pharmacological Study|Biological: Trastuzumab Emtansine	Phase 1
NCT03288545	A Safety Study of Enfortumab Vedotin Plus Immune Checkpoint Inhibitor Therapy for Patients With Urothelial Bladder Cancer (EV-103)	Recruiting	No Results Available	Carcinoma, Transitional Cell|Urinary Bladder Neoplasms|Urologic Neoplasms|Renal Pelvis Neoplasms|Urothelial Cancer|Ureteral Neoplasms|Urethral Neoplasms	Drug: enfortumab vedotin|Drug: pembrolizumab|Drug: atezolizumab	Phase 1
NCT01963715	A Phase 1 Study of IMGN289 in Adult Patients With EGFR-positive Solid Tumors	Terminated	No Results Available	EGFR Positive Solid Tumors	Drug: IMGN289	Phase 1
NCT03219333	A Study of Enfortumab Vedotin for Patients With Locally Advanced or Metastatic Urothelial Bladder Cancer	Recruiting	No Results Available	Carcinoma, Transitional Cell|Urinary Bladder Neoplasms|Urologic Neoplasms|Renal Pelvis Neoplasms|Urothelial Cancer|Ureteral Neoplasms|Urethral Neoplasms	Drug: Enfortumab vedotin	Phase 2
NCT02485119	Phase I Dose Escalation Study of BAY94-9343 Given by Intravenous Infusion Every 3 Weeks in Japanese Subjects With Advanced Malignancies	Completed	No Results Available	Neoplasms	Drug: BAY94-9343	Phase 1
NCT02414646	Trastuzumab Emtansine in Treating Older Patients With Human Epidermal Growth Factor Receptor 2-Positive Stage I-III Breast Cancer	Active, not recruiting	No Results Available	Estrogen Receptor Status|HER2 Positive Breast Carcinoma|Progesterone Receptor Status|Stage I Breast Cancer AJCC v7|Stage IA Breast Cancer AJCC v7|Stage IB Breast Cancer AJCC v7|Stage II Breast Cancer AJCC v6 and v7|Stage IIA Breast Cancer AJCC v6 and v7|Stage IIB Breast Cancer AJCC v6 and v7|Stage III Breast Cancer AJCC v7|Stage IIIA Breast Cancer AJCC v7|Stage IIIB Breast Cancer AJCC v7|Stage II…	Other: Laboratory Biomarker Analysis|Other: Quality-of-Life Assessment|Other: Questionnaire Administration|Biological: Trastuzumab Emtansine	Phase 2
NCT03543813	PROCLAIM-CX-2029: A Trial to Find Safe and Active Doses of an Investigational Drug CX-2029 for Patients With Solid Tumors or DLBCL	Recruiting	No Results Available	Solid Tumor, Adult|Head and Neck Cancer|Non Small Cell Lung Cancer|Pancreatic Cancer|Diffuse Large B Cell Lymphoma	Drug: CX-2029	Phase 1|Phase 2
NCT03650491	A Study of FOR46 in Patients With Relapsed or Refractory Multiple Myeloma (RRMM)	Not yet recruiting	No Results Available	Multiple Myeloma|Multiple Myeloma in Relapse|Multiple Myeloma With Failed Remission	Drug: FOR46	Phase 1
NCT03386513	Study of IMGN632 in Patients With Relapse/Refractory AML, BPDCN, ALL, Other CD123+ Hem Malignancies	Recruiting	No Results Available	Acute Lymphocytic Leukaemia|Blastic Plasmacytoid Dendritic Cell Neoplasm|Myeloproliferative Neoplasm|Acute Myeloid Leukemia	Drug: IMGN632	Phase 1
NCT03149549	PROCLAIM-CX-2009: A Trial to Find Safe and Active Doses of an Investigational Drug CX-2009 for Patients With Selected Solid Tumors	Recruiting	No Results Available	Solid Tumor, Adult|Breast Cancer|Non Small Cell Lung Cancer|Prostate Cancer|Ovarian Cancer|Endometrial Cancer|Head and Neck Cancer|Cholangiocarcinoma	Drug: CX-2009	Phase 1|Phase 2
NCT01166490	A Phase 1 Dose Escalation Trial of ASG-5ME in Pancreatic or Gastric Adenocarcinoma	Completed	No Results Available	Gastric Neoplasms|Pancreatic Neoplasms	Drug: ASG-5ME	Phase 1
NCT02363283	Glembatumumab Vedotin in Treating Patients With Metastatic or Locally Recurrent Uveal Melanoma	Completed	No Results Available	Recurrent Uveal Melanoma|Stage IV Uveal Melanoma AJCC v7	Drug: Glembatumumab Vedotin|Other: Laboratory Biomarker Analysis|Other: Pharmacological Study	Phase 2
NCT03364348	4-1BB Agonist Monoclonal Antibody PF-05082566 With Trastuzumab Emtansine or Trastuzumab in Treating Patients With Advanced HER2-Positive Breast Cancer	Recruiting	No Results Available	HER2 Positive Breast Carcinoma|Recurrent Breast Carcinoma|Stage III Breast Cancer|Stage IIIA Breast Cancer|Stage IIIB Breast Cancer|Stage IIIC Breast Cancer|Stage IV Breast Cancer	Drug: Utomilumab|Drug: Trastuzumab|Drug: Trastuzumab Emtansine	Phase 1
NCT03070990	A Study of Enfortumab Vedotin in Japanese Subjects With Locally Advanced or Metastatic Urothelial Carcinoma	Active, not recruiting	No Results Available	Metastatic Urothelial Cancer	Drug: Enfortumab vedotin	Phase 1
NCT03374332	Prolonged Fractionated Gemtuzumab Ozogamicin Followed by Non-engraftment Donor Leukocyte Infusions for Relapsed/Refractory Acute Myeloid Leukemia	Not yet recruiting	No Results Available	Acute Myeloid Leukemia	Drug: Gemtuzumab Ozogamicin (GO)|Other: Donor Leukocytes	Phase 2
NCT02216890	Safety Study of SGN-CD70A in Cancer Patients	Completed	No Results Available	Renal Cell Carcinoma|Mantle-Cell Lymphoma|Diffuse, Large B-Cell, Lymphoma|Follicular Lymphoma, Grade 3	Drug: SGN-CD70A	Phase 1
NCT01309789	A Phase 1 Study of Brentuximab Vedotin Given Sequentially and Combined With Multi-Agent Chemotherapy for CD30-Positive Mature T-Cell and NK-Cell Neoplasms	Completed	No Results Available	Lymphoma, Large-Cell, Anaplastic|Lymphoma, NK-cell|Lymphoma, T-cell	Drug: brentuximab vedotin|Drug: cyclophosphamide|Drug: prednisone|Drug: doxorubicin|Drug: vincristine	Phase 1
NCT02302339	A Study of Glembatumumab Vedotin as Monotherapy or in Combination With Immunotherapies in Patients With Advanced Melanoma	Terminated	No Results Available	Melanoma	Drug: glembatumumab vedotin|Drug: glembatumumab vedotin and varlilumab|Drug: glembatumumab vedotin and PD-1 targeted checkpoint inhibitor (nivolumab OR pembrolizumab)|Drug: glembatumumab vedotin and CDX-301	Phase 2
NCT02487979	Glembatumumab Vedotin in Treating Patients With Recurrent or Refractory Osteosarcoma	Completed	Has Results	Recurrent Osteosarcoma	Drug: Glembatumumab Vedotin|Other: Laboratory Biomarker Analysis|Other: Pharmacological Study	Phase 2
NCT02614560	A Study of Vadastuximab Talirine Given Prior to or After Allogeneic Hematopoietic Stem Cell Transplant in AML Patients	Terminated	No Results Available	Acute Myeloid Leukemia	Drug: Fludarabine|Drug: Melphalan|Drug: vadastuximab talirine	Phase 1|Phase 2
NCT00430846	Phase I Open-Label Dose Finding Study of SGN-35 for CD30 Positive Hematologic Malignancies	Completed	No Results Available	Lymphoma, Non-Hodgkin|Disease, Hodgkin|Lymphoma, Large-Cell, Anaplastic	Drug: SGN-35	Phase 1
NCT00649584	A Phase I Dose Escalation Study of SGN-35 Alone and in Combination With Gemcitabine for CD30-Positive Malignancies	Terminated	No Results Available	Disease, Hodgkin|Lymphoma, Large-Cell, Anaplastic|Lymphoma, Non-Hodgkin	Drug: SGN-35|Drug: gemcitabine	Phase 1
NCT01026415	Clinical Pharmacology Study of Brentuximab Vedotin (SGN-35)	Completed	No Results Available	Carcinomas|Disease, Hodgkin|Lymphoma, Large-Cell, Anaplastic|Lymphoma, Non-Hodgkin|Neoplasms	Drug: brentuximab vedotin|Drug: rifampin|Drug: midazolam|Drug: ketoconazole	Phase 1
NCT03682796	Study of TRPH-222 in Patients With Relapsed and/or Refractory B-Cell Lymphoma	Recruiting	No Results Available	Lymphoma|Lymphoma, B-Cell|Lymphoma, Non-Hodgkin|Lymphoma, Mantle-Cell|Lymphoma, Marginal Zone|Lymphoma, Large B-Cell, Diffuse|Lymphoma, Follicular	Drug: TRPH-222	Phase 1
NCT01476410	Brentuximab Vedotin and Combination Chemotherapy in Treating Older Patients With Previously Untreated Stage II-IV Hodgkin Lymphoma	Active, not recruiting	No Results Available	Adult Lymphocyte Depletion Hodgkin Lymphoma|Adult Lymphocyte Predominant Hodgkin Lymphoma|Adult Mixed Cellularity Hodgkin Lymphoma|Adult Nodular Sclerosis Hodgkin Lymphoma|Stage II Adult Hodgkin Lymphoma|Stage III Adult Hodgkin Lymphoma|Stage IV Adult Hodgkin Lymphoma	Drug: brentuximab vedotin|Drug: doxorubicin hydrochloride|Drug: vinblastine|Drug: dacarbazine|Procedure: quality-of-life assessment|Genetic: DNA analysis|Genetic: RNA analysis|Radiation: fludeoxyglucose F 18|Procedure: positron emission tomography|Other: laboratory biomarker analysis|Other: immunohistochemistry staining method|Genetic: polymorphism analysis	Phase 2
NCT01475006	AMG 595 First-in-Human in Recurrent Gliomas	Completed	No Results Available	Advanced Malignant Glioma|Anaplastic Astrocytomas|Glioblastoma Multiforme	Drug: AMG 595	Phase 1
NCT01393717	Brentuximab Vedotin Before Autologous Stem Cell Transplant in Treating Patients With Hodgkin Lymphoma	Completed	Has Results	Recurrent Hodgkin Lymphoma|Refractory Hodgkin Lymphoma	Drug: brentuximab vedotin	Phase 2
NCT02343406	Adult Study: ABT-414 Alone or ABT-414 Plus Temozolomide vs. Lomustine or Temozolomide for Recurrent Glioblastoma Pediatric Study: Evaluation of ABT-414 in Children With High Grade Gliomas (INTELLANCE 2)	Recruiting	No Results Available	Glioblastoma Multiforme	Drug: Lomustine|Drug: ABT-414|Drug: Temozolomide	Phase 2
NCT02785900	Vadastuximab Talirine (SGN-CD33A; 33A) Combined With Azacitidine or Decitabine in Older Patients With Newly Diagnosed Acute Myeloid Leukemia	Terminated	No Results Available	Acute Myeloid Leukemia	Drug: 33A|Drug: placebo|Drug: azacitidine|Drug: decitabine	Phase 3
NCT00947856	A Brentuximab Vedotin Trial for Patients Who Have Previously Participated in a Brentuximab Vedotin Study	Completed	Has Results	Disease, Hodgkin|Lymphoma, Large-Cell, Anaplastic|Lymphoma, Non-Hodgkin	Drug: brentuximab vedotin	Phase 2
NCT02326584	A Safety Study of SGN-CD33A in Combination With Standard-of-care in Patients With AML	Completed	No Results Available	Acute Myeloid Leukemia|Acute Myelogenous Leukemia	Drug: Standard dose cytarabine for induction|Drug: SGN-CD33A|Drug: Daunorubicin|Drug: High dose cytarabine for consolidation	Phase 1
NCT01026233	Cardiac Safety Study of Brentuximab Vedotin (SGN-35)	Completed	No Results Available	Disease, Hodgkin|Lymphoma, Large-Cell, Anaplastic|Lymphoma, Non-Hodgkin	Drug: brentuximab vedotin	Phase 1
NCT01703949	Brentuximab Vedotin With or Without Nivolumab in Treating Patients With Relapsed or Refractory CD30+ Lymphoma	Recruiting	No Results Available	CD30-Positive Neoplastic Cells Present|Recurrent Hodgkin Lymphoma|Recurrent Non-Hodgkin Lymphoma|Refractory Hodgkin Lymphoma|Refractory Non-Hodgkin Lymphoma	Drug: Brentuximab Vedotin|Other: Laboratory Biomarker Analysis|Biological: Nivolumab	Phase 2
NCT01990534	A Study of Brentuximab Vedotin in Participants With Relapsed or Refractory Hodgkin Lymphoma	Active, not recruiting	Has Results	Hodgkin Lymphoma	Drug: Brentuximab vedotin	Phase 4
NCT02227199	Brentuximab Vedotin, Ifosfamide, Carboplatin, and Etoposide in Treating Patients With Relapsed or Refractory Hodgkin Lymphoma	Recruiting	No Results Available	Recurrent Adult Hodgkin Lymphoma|Refractory Hodgkin Lymphoma|TNFRSF8 Positive	Drug: Brentuximab Vedotin|Drug: Carboplatin|Drug: Etoposide|Drug: Ifosfamide|Other: Laboratory Biomarker Analysis	Phase 1|Phase 2
NCT02848248	A Safety Study of SGN-CD123A in Patients With Acute Myeloid Leukemia	Terminated	No Results Available	Acute Myeloid Leukemia	Drug: SGN-CD123A	Phase 1
NCT02505269	Brentuximab Vedotin Plus AD in Non-bulky Limited Stage Hodgkin Lymphoma	Completed	No Results Available	Hodgkin Lymphoma	Drug: Brentuximab Vedotin|Drug: Adriamycin|Drug: Dacarbazine	Phase 2
NCT02567851	A Study of Brentuximab Vedotin in Patients With Hodgkin Lymphoma Unsuitable for Chemotherapy Due to Age, Frailty or Co-morbidity	Completed	No Results Available	Hodgkin Disease	Drug: Brentuximab Vedotin	Phase 2
NCT01534078	Brentuximab Vedotin Plus AVD in Limited-stage Hodgkin Lymphoma	Completed	Has Results	Hodgkin Lymphoma	Drug: Brentuximab Vedotin|Drug: Adriamycin, vinblastine, and dacarbazine	Phase 2
NCT02610062	A Study to Evaluate Safety, Tolerability, and Pharmacokinetics of Escalating Doses of AGS67E Given as Monotherapy in Subjects With Acute Myeloid Leukemia (AML)	Suspended	No Results Available	Acute Myeloid Leukemia	Drug: AGS67E	Phase 1
NCT02280785	Brentuximab Vedotin for Relapsed/Refractory CD30-positive Non-Hodgkin Lymphomas	Completed	No Results Available	Non-Hodgkin Lymphoma	Drug: Brentuximab vedotin	Phase 2
NCT02706899	Study of Vadastuximab Talirine (SGN-CD33A; 33A) in Combination With Azacitidine in Patients With Previously Untreated Higher Risk MDS	Terminated	No Results Available	Myelodysplastic Syndrome	Drug: vadastuximab talirine|Drug: Azacitidine|Drug: Placebo (for 33A)	Phase 1|Phase 2
NCT02864290	A Study to Evaluate Escalating Doses of ASP1235 (AGS62P1) Given as Monotherapy in Subjects With Acute Myeloid Leukemia (AML)	Recruiting	No Results Available	Acute Myeloid Leukemia	Drug: ASP1235	Phase 1
NCT03540849	BV After Allogeneic Hematopoietic Stem Cell Transplantation	Recruiting	No Results Available	Hodgkin Lymphoma	Drug: Brentuximab Vedotin (Bv)	Phase 2
NCT01508312	Brentuximab Vedotin (SGN-35) in Transplant Eligible Patients With Relapsed or Refractory Hodgkin Lymphoma	Active, not recruiting	No Results Available	Hodgkin's Lymphoma	Drug: brentuximab vedotin (SGN-35)|Drug: Brentuximab Vedotin (SGN-35)	Phase 2
NCT00126646	BL22 Immunotoxin in Treating Patients With Refractory Chronic Lymphocytic Leukemia, Prolymphocytic Leukemia, or Non-Hodgkin's Lymphoma	Completed	No Results Available	Leukemia|Lymphoma	Drug: BL22 immunotoxin|Procedure: antibody-drug conjugate therapy|Procedure: immunotoxin therapy	Phase 1
NCT01902329	A Safety Study of SGN-CD33A in AML Patients	Completed	No Results Available	Acute Myelogenous Leukemia|Acute Myeloid Leukemia|Acute Promyelocytic Leukemia	Drug: HMA|Drug: SGN-CD33A	Phase 1
NCT02388490	Brentuximab Vedotin in Patients With Relapsed or Refractory EBV-and CD30-positive Lymphomas	Active, not recruiting	No Results Available	Relapsed or Refractory EBV-and CD30-positive Lymphomas	Drug: brentuximab vedotin	Phase 2
NCT01979536	Brentuximab Vedotin or Crizotinib and Combination Chemotherapy in Treating Patients With Newly Diagnosed Stage II-IV Anaplastic Large Cell Lymphoma	Recruiting	No Results Available	Anaplastic Large Cell Lymphoma, ALK-Positive|Ann Arbor Stage II Noncutaneous Childhood Anaplastic Large Cell Lymphoma|Ann Arbor Stage III Noncutaneous Childhood Anaplastic Large Cell Lymphoma|Ann Arbor Stage IV Noncutaneous Childhood Anaplastic Large Cell Lymphoma|CD30-Positive Neoplastic Cells Present	Drug: Brentuximab Vedotin|Drug: Crizotinib|Drug: Cyclophosphamide|Drug: Cytarabine|Drug: Dexamethasone|Drug: Doxorubicin Hydrochloride|Drug: Etoposide|Drug: Ifosfamide|Other: Laboratory Biomarker Analysis|Drug: Methotrexate	Phase 2
NCT02623920	Brentuximab Vedotin, Bendamustine, and Rituximab in Patients With Relapsed or Refractory B-cell Non-Hodgkin Lymphoma	Withdrawn	No Results Available	Diffuse Large B Cell Lymphoma|Mediastinal Large B-cell Lymphoma|Grey Zone Lymphoma|High Grade B Cell Lymphoma|Follicular Lymphoma|Marginal Zone Lymphoma|Small Lymphocytic Lymphoma	Drug: Brentuximab|Drug: Bendamustine|Drug: Rituximab	Phase 2
NCT03677596	A Study Of Two Inotuzumab Ozogamicin Doses in Relapsed/ Refractory Acute Lymphoblastic Leukemia Transplant Eligible Patients	Not yet recruiting	No Results Available	Leukemia|Precursor b-Cell Lymphoblastic Leukemia-Lymphoma|ACUTE LYMPHOBLASTIC LEUKEMIA	Drug: inotuzumab ozogamicin-dose level 2|Drug: Inotuzumab ozogamicin-dose level 1	Phase 4
NCT01396070	Brentuximab Vedotin (SGN-35) in Patients With Mycosis Fungoides With Variable CD30 Expression Level	Completed	Has Results	Non-Hodgkin Lymphoma (NHL)|Cutaneous Lymphoma|Cutaneous T-cell Lymphoma (CTCL)|Mycosis Fungoides|Sezary Syndrome	Drug: Brentuximab vedotin	Phase 2
NCT00077493	BL22 Immunotoxin In Treating Young Patients With Relapsed or Refractory Acute Lymphoblastic Leukemia or Non-Hodgkin's Lymphoma	Suspended	No Results Available	Leukemia|Lymphoma	Drug: BL22 immunotoxin|Procedure: antibody-drug conjugate therapy|Procedure: immunotoxin therapy|Procedure: monoclonal antibody therapy	Phase 1
NCT02588651	A Phase II Study of Single Agent Brentuximab Vedotin in Relapsed/Refractory CD30 Low (<10%) Mature T Cell Lymphoma (TCL)	Recruiting	No Results Available	T-cell Lymphoma|Angioimmunoblastic T-cell Lymphoma|Hepato-splenic T-cell Lymphoma|Adult T-cell Leukemia/Lymphoma|Enteropathy Associated T-cell Lymphoma|NK T-cell Lymphoma|Transformed Mycosis Fungoides	Drug: Brentuximab vedotin	Phase 2
NCT01671813	Brentuximab Vedotin in CD30 Positive Epstein Barr Virus (EBV) Positive DLBCL of Elderly	Withdrawn	No Results Available	Lymphoma	Drug: brentuximab vedotin	Not Applicable
NCT03582124	Panitumumab-IRDye800 in Detecting Cancer in Participants With Lung Cancer During Surgery	Recruiting	No Results Available	Lung Carcinoma|Metastatic Malignant Neoplasm in the Lung|Stage IV Lung Cancer AJCC v8|Stage IVA Lung Cancer AJCC v8|Stage IVB Lung Cancer AJCC v8	Procedure: Near-Infrared Fluorescence Imaging|Drug: Panitumumab-IRDye800|Other: Pharmacokinetic Study|Procedure: Therapeutic Conventional Surgery	Phase 1|Phase 2
NCT01807598	Brentuximab Vedotin in Treating Patients With Advanced Systemic Mastocytosis or Mast Cell Leukemia	Completed	No Results Available	Aggressive Systemic Mastocytosis|Mast Cell Leukemia|Systemic Mastocytosis	Drug: brentuximab vedotin	Phase 2
NCT03384238	Panitumumab-IRDye800 in Patients With Pancreatic Cancer Undergoing Surgery	Recruiting	No Results Available	Pancreatic Adenocarcinoma	Procedure: Fluorescence Imaging|Other: Laboratory Biomarker Analysis|Biological: Panitumumab|Drug: Panitumumab-IRDye800|Other: Pharmacological Study	Phase 1|Phase 2
NCT01492088	Study of Brentuximab Vedotin (SGN-35) in Pediatric Participants With Relapsed or Refractory (r/r) Systemic Anaplastic Large-Cell Lymphoma or Hodgkin Lymphoma	Completed	Has Results	Relapsed or Refractory Hodgkin Lymphoma|Relapsed or Refractory Anaplastic Large-cell Lymphoma	Drug: Brentuximab vedotin	Phase 1|Phase 2
NCT01421667	A Study of Brentuximab Vedotin in Relapsed or Refractory Non-Hodgkin Lymphoma	Completed	Has Results	Lymphoma, B-Cell|Lymphoma, Large B-Cell, Diffuse|Lymphoma, Non-Hodgkin|Lymphoma, T-Cell	Drug: brentuximab vedotin|Drug: rituximab	Phase 2
NCT03628053	Tisagenlecleucel vs Blinatumomab or Inotuzumab for Patients With Relapsed/Refractory B-cell Precursor Acute Lymphoblastic Leukemia	Not yet recruiting	No Results Available	Acute Lymphoblastic Leukemia	Biological: Tisagenlecleucel|Drug: Blinatumomab|Drug: Inotuzumab	Phase 3
NCT02573324	A Study of ABT-414 in Subjects With Newly Diagnosed Glioblastoma (GBM) With Epidermal Growth Factor Receptor (EGFR) Amplification	Recruiting	No Results Available	Glioblastoma Multiforme|Gliosarcoma	Drug: Temozolomide|Drug: ABT-414|Radiation: Radiation|Drug: Placebo for ABT-414	Phase 3
NCT02822586	TSEB and Brentuximab for Treatment of Mycosis Fungoides & Sezary Syndrome	Recruiting	No Results Available	Mycosis Fungoides|S茅zary Syndrome	Radiation: TSEB Therapy|Drug: Brentuximab vedotin	Phase 1
NCT01805037	Brentuximab Vedotin + Rituximab as Frontline Therapy for Pts w/ CD30+ and/or EBV+ Lymphomas	Unknown status	No Results Available	Adult Grade III Lymphomatoid Granulomatosis|Adult Nasal Type Extranodal NK/T-cell Lymphoma|Anaplastic Large Cell Lymphoma|Angioimmunoblastic T-cell Lymphoma|Contiguous Stage II Adult Burkitt Lymphoma|Contiguous Stage II Adult Diffuse Large Cell Lymphoma|Contiguous Stage II Adult Diffuse Mixed Cell Lymphoma|Contiguous Stage II Adult Diffuse Small Cleaved Cell Lymphoma|Contiguous Stage II Adult Imm…	Drug: brentuximab vedotin|Biological: rituximab|Other: laboratory biomarker analysis	Phase 1|Phase 2
NCT02465060	Targeted Therapy Directed by Genetic Testing in Treating Patients With Advanced Refractory Solid Tumors, Lymphomas, or Multiple Myeloma (The MATCH Screening Trial)	Recruiting	No Results Available	Advanced Malignant Solid Neoplasm|Bladder Carcinoma|Breast Carcinoma|Cervical Carcinoma|Colon Carcinoma|Colorectal Carcinoma|Endometrial Carcinoma|Esophageal Carcinoma|Gastric Carcinoma|Glioma|Head and Neck Carcinoma|Kidney Carcinoma|Liver and Intrahepatic Bile Duct Carcinoma|Lung Carcinoma|Lymphoma|Malignant Uterine Neoplasm|Melanoma|Ovarian Carcinoma|Pancreatic Carcinoma|Plasma Cell Myeloma|Pro…	Drug: Adavosertib|Drug: Afatinib|Drug: Binimetinib|Drug: Capivasertib|Drug: Crizotinib|Other: Cytology Specimen Collection Procedure|Drug: Dabrafenib|Drug: Dasatinib|Drug: Defactinib|Drug: FGFR Inhibitor AZD4547|Other: Laboratory Biomarker Analysis|Drug: Larotrectinib|Biological: Nivolumab|Drug: Osimertinib|Drug: Palbociclib|Biological: Pertuzumab|Drug: PI3K-beta Inhibitor GSK2636771|Drug: Sapani…	Phase 2
	https://ClinicalTrials.gov/show/NCT02465060
NCT02592876	Treatment Study of Denintuzumab Mafodotin (SGN-CD19A) Plus RICE Versus RICE Alone for Diffuse Large B-Cell Lymphoma	Terminated	No Results Available	Lymphoma, B-cell|Lymphoma, Large B-Cell, Diffuse|Lymphoma, Follicular, Grade 3b|Follicular Lymphoma, Grade 3b	Drug: denintuzumab mafodotin|Drug: rituximab|Drug: ifosfamide|Drug: carboplatin|Drug: etoposide	Phase 2
NCT01950364	A Phase 1 Study in Patients With Relapsed or Refractory Hodgkin Lymphoma or Systemic Anaplastic Large Cell Lymphoma	Completed	Has Results	Hodgkin Lymphoma|Anaplastic Large-cell Lymphoma	Drug: brentuximab vedotin|Drug: Brentuximab vedotin and rifampicin	Phase 1
NCT02298257	A Pilot Trial of AVD and Brentuximab Vedotin (SGN-35) in the Treatment of Stage III-IV HIV-associated Hodgkin Lymphoma	Active, not recruiting	No Results Available	HIV Infection|HIV-associated Hodgkin Lymphoma|Stage III Adult Hodgkin Lymphoma|Stage IV Adult Hodgkin Lymphoma	Drug: brentuximab vedotin|Drug: Doxorubicin Hydrochloride|Drug: Vinblastine|Drug: Dacarbazine	Phase 2
NCT02855359	Denintuzumab Mafodotin (SGN-CD19A) Combined With RCHOP or RCHP Versus RCHOP Alone in Diffuse Large B-Cell Lymphoma or Follicular Lymphoma	Terminated	No Results Available	Diffuse, Large B-Cell, Lymphoma|Follicular Lymphoma, Grade 3b|Transformed Lymphoma / DLBCL	Drug: denintuzumab mafodotin|Drug: rituximab|Drug: cyclophosphamide|Drug: doxorubicin|Drug: vincristine|Drug: prednisone	Phase 2
NCT01677390	A Phase 1b Study of SGN-75 in Combination With Everolimus in Patients With Renal Cell Carcinoma	Terminated	No Results Available	Renal Cell Carcinoma	Drug: SGN-75|Drug: everolimus	Phase 1
NCT01841021	Pilot Study of Brentuximab Vedotin in Relapsed/Refractory Peripheral T-Cell Lymphoma Expressing CD30	Terminated	Has Results	Peripheral T-Cell Lymphoma	Drug: Brentuximab vedotin	Not Applicable
NCT01672775	A Study to Assess the Safety, Pharmacokinetics and Effectiveness of AGS-16C3F Monotherapy in Subjects With Renal Cell Carcinoma (RCC) of Clear Cell or Papillary Histology	Completed	No Results Available	Carcinoma, Renal Cell|Renal Cell Carcinoma of Papillary Histology|Renal Cell Carcinoma With Clear Cell Histology|Renal Cell Carcinoma With Non-Clear Cell Histology	Drug: AGS-16C3F	Phase 1
NCT02702141	A Safety Study of SGN-CD19B in Patients With B-cell Non-Hodgkin Lymphoma	Terminated	No Results Available	Non-Hodgkin Lymphoma|DLBCL|Diffuse Large B-cell Lymphoma|Grade 3 Follicular Lymphoma	Drug: SGN-CD19B	Phase 1
NCT02572167	A Study of Brentuximab Vedotin Combined With Nivolumab for Relapsed or Refractory Hodgkin Lymphoma	Active, not recruiting	No Results Available	Hodgkin Lymphoma	Drug: brentuximab vedotin|Drug: nivolumab	Phase 1|Phase 2
NCT01716806	A Study of Brentuximab Vedotin in Adults Age 60 and Above With Newly Diagnosed Hodgkin Lymphoma (HL)	Recruiting	No Results Available	Hodgkin Disease	Drug: brentuximab vedotin|Drug: bendamustine|Drug: dacarbazine|Drug: nivolumab	Phase 2
NCT01100502	A Phase 3 Study of Brentuximab Vedotin (SGN-35) in Patients at High Risk of Residual Hodgkin Lymphoma Following Stem Cell Transplant (The AETHERA Trial)	Active, not recruiting	Has Results	Disease, Hodgkin	Drug: brentuximab vedotin|Drug: placebo	Phase 3
NCT01874054	Study of Brentuximab Vedotin Combined With Bendamustine in Patients With Hodgkin Lymphoma	Completed	Has Results	Hodgkin Disease	Drug: brentuximab vedotin|Drug: bendamustine	Phase 1|Phase 2
NCT01060904	A Phase 1 Study of Brentuximab Vedotin Combined With Multi-Agent Chemotherapy for Hodgkin Lymphoma	Completed	No Results Available	Disease, Hodgkin	Drug: brentuximab vedotin|Drug: doxorubicin|Drug: vinblastine|Drug: dacarbazine|Drug: bleomycin	Phase 1
NCT00848926	A Pivotal Open-Label Trial of Brentuximab Vedotin for Hodgkin Lymphoma	Completed	Has Results	Disease, Hodgkin	Drug: brentuximab vedotin	Phase 2
NCT01777152	ECHELON-2: A Comparison of Brentuximab Vedotin and CHP With Standard-of-care CHOP in the Treatment of Patients With CD30-positive Mature T-cell Lymphomas	Active, not recruiting	No Results Available	Anaplastic Large-Cell Lymphoma|Non-Hodgkin Lymphoma|T-Cell Lymphoma	Drug: brentuximab vedotin|Drug: doxorubicin|Drug: prednisone|Drug: vincristine|Drug: cyclophosphamide	Phase 3
NCT01015911	A Phase 1 Dose-escalation Trial of SGN-75 in CD70-positive Non-Hodgkin Lymphoma or Renal Cell Carcinoma	Completed	No Results Available	Carcinoma, Renal Cell|Lymphoma, Non-Hodgkin	Drug: SGN-75	Phase 1
NCT01712490	Phase 3 Frontline Therapy Trial in Patients With Advanced Classical Hodgkin Lymphoma	Active, not recruiting	No Results Available	Hodgkin Lymphoma	Drug: brentuximab vedotin|Drug: doxorubicin|Drug: bleomycin|Drug: vinblastine|Drug: dacarbazine	Phase 3
NCT01196208	A Treatment-Option Protocol to Provide Brentuximab Vedotin to Eligible Patients Completing Studies SGN35-005 or C25001	Available	No Results Available	Disease, Hodgkin|Lymphoma, Large-Cell, Anaplastic|Lymphoma, Non-Hodgkin|Lymphoma, T-Cell, Cutaneous	Drug: brentuximab vedotin
NCT01786135	A Safety Study of SGN-CD19A for B-Cell Lymphoma	Completed	No Results Available	Burkitt Lymphoma|Lymphoma, Follicular|Lymphoma, Large B-Cell, Diffuse|Lymphoma, Mantle-Cell|Precursor B-cell Lymphoblastic Leukemia-Lymphoma	Drug: SGN-CD19A	Phase 1
NCT01786096	A Safety Study of SGN-CD19A for Leukemia and Lymphoma	Completed	No Results Available	Burkitt Lymphoma|Precursor B-cell Lymphoblastic Leukemia-Lymphoma	Drug: SGN-CD19A	Phase 1
NCT03057795	Nivolumab and Brentuximab Vedotin After Stem Cell Transplant in Treating Patients With Relapsed or Refractory High-Risk Classical Hodgkin Lymphoma	Recruiting	No Results Available	Classical Hodgkin Lymphoma|Hematopoietic Cell Transplantation Recipient|Recurrent Hodgkin Lymphoma|Refractory Hodgkin Lymphoma	Drug: Brentuximab Vedotin|Other: Laboratory Biomarker Analysis|Biological: Nivolumab	Phase 2
NCT02744612	Ibrutinib and Brentuximab Vedotin in Treating Patients With Relapsed or Refractory Hodgkin Lymphoma	Recruiting	No Results Available	Recurrent Hodgkin Lymphoma|Refractory Hodgkin Lymphoma	Drug: Brentuximab Vedotin|Drug: Ibrutinib	Phase 2
NCT03409432	Brentuximab Vedotin and Lenalidomide in Treating Patients With Stage IB-IVB Relapsed or Refractory T-Cell Lymphoma	Recruiting	No Results Available	Lymphomatoid Papulosis|Primary Cutaneous Anaplastic Large Cell Lymphoma|Recurrent Primary Cutaneous T-Cell Non-Hodgkin Lymphoma|Recurrent T-Cell Non-Hodgkin Lymphoma|Refractory Primary Cutaneous T-Cell Non-Hodgkin Lymphoma|Stage I Cutaneous T-Cell Non-Hodgkin Lymphoma|Stage II Cutaneous T-Cell Non-Hodgkin Lymphoma|Stage III Cutaneous T-Cell Non-Hodgkin Lymphoma|Stage IV Cutaneous T-Cell Non-Hodgk…	Drug: Brentuximab Vedotin|Other: Laboratory Biomarker Analysis|Drug: Lenalidomide	Phase 2
NCT02758717	Nivolumab and Brentuximab Vedotin in Treating Older Patients With Untreated Hodgkin Lymphoma	Recruiting	No Results Available	Ann Arbor Stage IB Hodgkin Lymphoma|Ann Arbor Stage II Hodgkin Lymphoma|Ann Arbor Stage IIA Hodgkin Lymphoma|Ann Arbor Stage IIB Hodgkin Lymphoma|Ann Arbor Stage III Hodgkin Lymphoma|Ann Arbor Stage IIIA Hodgkin Lymphoma|Ann Arbor Stage IIIB Hodgkin Lymphoma|Ann Arbor Stage IV Hodgkin Lymphoma|Ann Arbor Stage IVA Hodgkin Lymphoma|Ann Arbor Stage IVB Hodgkin Lymphoma|Classic Hodgkin Lymphoma	Drug: Brentuximab Vedotin|Other: Laboratory Biomarker Analysis|Biological: Nivolumab	Phase 2
NCT02591654	MRI and PET to Assess Pembrolizumab Response	Recruiting	No Results Available	Malignant Melanoma, Metastatic	Drug: Pembrolizumab|Drug: FLT PET	Early Phase 1
NCT03373305	Brentuximab Vedotin and Lenalidomide in Treating Patients With Relapsed or Refractory T-Cell Lymphomas	Not yet recruiting	No Results Available	CD30-Positive Neoplastic Cells Present|Folliculotropic Mycosis Fungoides|Recurrent Mycosis Fungoides|Recurrent Primary Cutaneous T-Cell Non-Hodgkin Lymphoma|Refractory Mycosis Fungoides|Refractory Primary Cutaneous T-Cell Non-Hodgkin Lymphoma|Sezary Syndrome	Drug: Brentuximab Vedotin|Drug: Lenalidomide|Other: Laboratory Biomarker Analysis	Phase 1
NCT01780662	Brentuximab Vedotin and Gemcitabine Hydrochloride in Treating Younger Patients With Relapsed or Refractory Hodgkin Lymphoma	Active, not recruiting	No Results Available	Recurrent Adult Hodgkin Lymphoma|Recurrent Childhood Hodgkin Lymphoma|Refractory Childhood Hodgkin Lymphoma	Drug: Brentuximab Vedotin|Drug: Gemcitabine Hydrochloride	Phase 1|Phase 2
NCT02254239	Everolimus and Brentuximab Vedotin in Treating Patients With Relapsed or Refractory Hodgkin Lymphoma	Recruiting	No Results Available	Recurrent Hodgkin Lymphoma|Refractory Hodgkin Lymphoma	Drug: Brentuximab Vedotin|Drug: Everolimus|Other: Laboratory Biomarker Analysis|Other: Pharmacological Study	Phase 1
NCT01902160	Temsirolimus and Brentuximab Vedotin in Treating Patients With Relapsed or Refractory Hodgkin Lymphoma	Completed	No Results Available	Recurrent Adult Hodgkin Lymphoma	Drug: Brentuximab Vedotin|Other: Laboratory Biomarker Analysis|Drug: Temsirolimus	Phase 1
NCT00866047	A Phase 2 Open Label Trial of Brentuximab Vedotin (SGN-35) for Systemic Anaplastic Large Cell Lymphoma	Completed	Has Results	Lymphoma, Large-Cell, Anaplastic|Lymphoma, Non-Hodgkin	Drug: brentuximab vedotin	Phase 2
NCT01925612	Study of Brentuximab Vedotin Combined With RCHOP or RCHP in Front-line Treatment of Patients With Diffuse Large B-cell Lymphoma (DLBCL)	Terminated	Has Results	Lymphoma, B-cell|Lymphoma, Large B-cell, Diffuse	Drug: brentuximab vedotin|Drug: rituximab|Drug: vincristine|Drug: cyclophosphamide|Drug: prednisone|Drug: doxorubicin	Phase 2
NCT01909934	Study of Brentuximab Vedotin in Patients With Relapsed or Refractory Systemic Anaplastic Large Cell Lymphoma	Recruiting	No Results Available	Anaplastic Large-cell Lymphoma	Drug: brentuximab vedotin	Phase 4
NCT03419403	A Study for Management of Ocular Side Effects in Subjects With Glioblastoma Receiving Depatuxizumab Mafodotin	Recruiting	No Results Available	Glioblastoma Multiforme	Drug: Steroid eye drop|Drug: Ophthalmic steroid ointment|Radiation: Radiation|Drug: Temozolomide|Drug: depatuxizumab mafodotin|Other: cold compress|Drug: Vasoconstrictor eye drop	Phase 3
NCT02729961	Ceritinib With Brentuximab Vedotin in Treating Patients With ALK-Positive Anaplastic Large Cell Lymphoma	Recruiting	No Results Available	Anaplastic Large Cell Lymphoma, ALK-Positive|CD30-Positive Neoplastic Cells Present|Systemic Anaplastic Large Cell Lymphoma	Drug: Brentuximab Vedotin|Drug: Ceritinib|Other: Laboratory Biomarker Analysis|Other: Pharmacological Study	Phase 1|Phase 2
NCT01896999	Brentuximab Vedotin and Nivolumab With or Without Ipilimumab in Treating Patients With Relapsed or Refractory Hodgkin Lymphoma	Suspended	No Results Available	Recurrent Classic Hodgkin Lymphoma|Refractory Classic Hodgkin Lymphoma	Drug: Brentuximab Vedotin|Biological: Ipilimumab|Other: Laboratory Biomarker Analysis|Biological: Nivolumab	Phase 1|Phase 2
NCT03013933	Brentuximab Vedotin, Cyclosporine, and Verapamil in Treating Patients With Relapsed or Refractory Hodgkin Lymphoma	Recruiting	No Results Available	Recurrent Hodgkin Lymphoma|Refractory Hodgkin Lymphoma|CD30-Positive Neoplastic Cells Present	Drug: Brentuximab Vedotin|Drug: Cyclosporine|Other: Laboratory Biomarker Analysis|Other: Pharmacological Study|Drug: Verapamil	Phase 1
NCT01771107	Brentuximab Vedotin and Combination Chemotherapy in Treating Patients With Stage II-IV HIV-Associated Hodgkin Lymphoma	Recruiting	No Results Available	AIDS-Related Hodgkin Lymphoma|Ann Arbor Stage II Hodgkin Lymphoma|Ann Arbor Stage IIA Hodgkin Lymphoma|Ann Arbor Stage IIB Hodgkin Lymphoma|Ann Arbor Stage III Hodgkin Lymphoma|Ann Arbor Stage IIIA Hodgkin Lymphoma|Ann Arbor Stage IIIB Hodgkin Lymphoma|Ann Arbor Stage IV Hodgkin Lymphoma|Ann Arbor Stage IVA Hodgkin Lymphoma|Ann Arbor Stage IVB Hodgkin Lymphoma|Classic Hodgkin Lymphoma|HIV Infecti…	Drug: Brentuximab Vedotin|Drug: Dacarbazine|Drug: Doxorubicin Hydrochloride|Other: Laboratory Biomarker Analysis|Other: Pharmacological Study|Drug: Vinblastine	Phase 1|Phase 2
NCT03233347	Doxorubicin Hydrochloride, Vinblastine, Dacarbazine, Brentuximab Vedotin, and Nivolumab in Treating Patients With Stage I-II Hodgkin Lymphoma	Recruiting	No Results Available	Ann Arbor Stage I Hodgkin Lymphoma|Ann Arbor Stage IA Hodgkin Lymphoma|Ann Arbor Stage IB Hodgkin Lymphoma|Ann Arbor Stage II Hodgkin Lymphoma|Ann Arbor Stage IIA Hodgkin Lymphoma|Ann Arbor Stage IIB Hodgkin Lymphoma	Drug: Brentuximab Vedotin|Drug: Dacarbazine|Drug: Doxorubicin Hydrochloride|Other: Laboratory Biomarker Analysis|Biological: Nivolumab|Drug: Vinblastine	Phase 2
NCT03113500	Brentuximab Vedotin and Combination Chemotherapy in Treating Patients With CD30-Positive Peripheral T-cell Lymphoma	Recruiting	No Results Available	Adult T-Cell Leukemia/Lymphoma|Anaplastic Large Cell Lymphoma, ALK-Negative|Anaplastic Large Cell Lymphoma, ALK-Positive|Angioimmunoblastic T-Cell Lymphoma|CD30-Positive Neoplastic Cells Present|Enteropathy-Associated T-Cell Lymphoma|Hepatosplenic T-Cell Lymphoma|Mature T-Cell and NK-Cell Non-Hodgkin Lymphoma|Peripheral T-Cell Lymphoma, Not Otherwise Specified|Stage III Anaplastic Large Cell Lymp…	Drug: Brentuximab Vedotin|Drug: Cyclophosphamide|Drug: Doxorubicin|Drug: Etoposide|Other: Laboratory Biomarker Analysis|Drug: Prednisone	Phase 2
NCT02166463	Brentuximab Vedotin and Combination Chemotherapy in Treating Children and Young Adults With Stage IIB or Stage IIIB-IVB Hodgkin Lymphoma	Recruiting	No Results Available	Ann Arbor Stage IIB Hodgkin Lymphoma|Ann Arbor Stage IIIB Hodgkin Lymphoma|Ann Arbor Stage IV Hodgkin Lymphoma|Ann Arbor Stage IVA Hodgkin Lymphoma|Ann Arbor Stage IVB Hodgkin Lymphoma|Childhood Hodgkin Lymphoma|Classic Hodgkin Lymphoma	Biological: Bleomycin Sulfate|Drug: Brentuximab Vedotin|Drug: Cyclophosphamide|Drug: Doxorubicin Hydrochloride|Drug: Etoposide|Other: Laboratory Biomarker Analysis|Other: Pharmacological Study|Drug: Prednisone|Other: Quality-of-Life Assessment|Other: Questionnaire Administration|Drug: Vincristine Sulfate	Phase 3
NCT03712202	Brentuximab Vedotin and Nivolumab in Treating Participants With Early Stage Classic Hodgkin Lymphoma	Recruiting	No Results Available	Ann Arbor Stage I Hodgkin Lymphoma|Ann Arbor Stage I Lymphocyte-Depleted Classic Hodgkin Lymphoma|Ann Arbor Stage I Mixed Cellularity Classic Hodgkin Lymphoma|Ann Arbor Stage I Nodular Sclerosis Classic Hodgkin Lymphoma|Ann Arbor Stage IA Hodgkin Lymphoma|Ann Arbor Stage IB Hodgkin Lymphoma|Ann Arbor Stage II Hodgkin Lymphoma|Ann Arbor Stage II Lymphocyte-Depleted Classic Hodgkin Lymphoma|Ann Arb…	Drug: Bleomycin|Drug: Brentuximab Vedotin|Drug: Dacarbazine|Drug: Doxorubicin|Biological: Nivolumab|Other: Quality-of-Life Assessment|Drug: Vinblastine	Phase 2
